# Supplementary material for: Calcium-Activated Big-Conductance (BK) Potassium Channels Traffic through Nuclear Envelopes into Kinocilia in Ray Electrosensory Cells
Source: Cells. 2023 Aug 22;12(17):2125. doi: 10.3390/cells12172125 (PMC10486799; doi:10.3390/cells12172125)
Supplement: Supplementary file 1 [file cells-12-02125-s001.zip]

Archive with 7 entries (7 files):
- Table S1.xlsx
- Vedio S1.mov
- Vedio S2.mov
- Vedio S3.mov
- Vedio S4.mov
- Vedio S5.mov
- Vedio S6.mov
