# Supplementary material for: Calcium-Activated Big-Conductance (BK) Potassium Channels Traffic through Nuclear Envelopes into Kinocilia in Ray Electrosensory Cells
Source: Cells. 2023 Aug 22;12(17):2125. doi: 10.3390/cells12172125 (PMC10486799; doi:10.3390/cells12172125)
Supplement: Supplementary file 1 [file cells-12-02125-s001.zip › Table S1.xlsx]

## Sheet: Sheet1
Species	Accession	Reference	PMID	NLS
Skate	AJP74816.1	King 2016	26687710	TDTKRIKKCGCKRLQDENPSVLSPKKKQRNGGMR
Skate	AQV0218.1	Bellono 2017	28264196	TDTKRIKKCGCKRPRYGYNGYLSTIQDENPSVLSPKKKQRNGGMR
Scyliorhinus retifer (cat shark)	AWO14627.1	Bellono 2017	29849147	TDTKRIKKCGCKRPKYGYNGYISSIQDENPSALSPKKKQRNGGMR
Callorhinchus milii (ghost shark)	XP_007896678.1			TDPKRIKKCGCKRLIYSKISIYKRMKLACCFDCGGCERDCACMSGSVHSNMDTLERTFPLSSVSVNDCSTSLRAFAVEDEHPSALSPKKKQRNGGMR
Rhincodon typus (whale shark)	XP_020369904.1			TDTKRIKKCGCKRLIYSKMSIYKRMKLACCFDCGRCERDCTCMSDSVHSNLDTLERTFPLSSVSVNDCSTSLRASKYGYNGYISSIQDENPSALSPKKKQRNGGMR
Latimeria chalumnae (coelecanth)	XP_014351272.1			TDPKRIKKCGCKRLEDEHPSALSPKKKQRNGGMR
Danio rerio (zebrafish)	XP_005156712.1			TDPKRIKKCGCKRMTYSKMSVYKRMKLACCFDCGRSERDCSCMSGSVHSNMDSLQRAFPLSSVSVHDCSTSLRAFEDEHPSTLSPKKKQRNGGMR
Xenopus tropicalis (western clawed frog)	XP_012822400.1			TDPKRIKKCACKRLEDEQPSALSPKKKQRNGGMR
Xenopus laevis (african clawed frog)	NP_001079159.1	Kukukjan M 2003	12867527	TDPKRIKKCACKRLEDEQPSALSPKKKQRNGGMRHSPNTSPNMMR
Gallus gallus (chicken)	XP_015143635.1			TDPKRIKKCGCKRPKMSIYKRMKLACCFDCGRSERDCSCMSGSVHSNMDTLERAFPLSSVSVNDCSTSLRAFEDEQPSTLSPKKKQRNGGMR
Rattus norvegicus (rat)	NP_114016.1	Butler 1993	7687074	TDPKRIKKCGCRRLIYSKMSIYKRMSRACCFDCGRSERDCSCMSGRVRGNVDTLERNFPLSSVSVNDCSTSFRAFEDEQPPTLSPKKKQRNGGMR
Mus Musculus (mouse)	XP_020927790.1			TDPKRIKKCGCRRLIYFEDEQPPTLSPKKKQRNGGMR
Sus Scrofa (pig)	XP_020927790.1			TDPKRIKKCGCKRLIYFEDEQPSTLSPKKKQRNGGMR
Homo Sapiens (human - no strex)	NP_001309759.1			TDPKRIKKCGCKRLIYFEDEQPSTLSPKKKQRNGGMR
Python bivittatus (python)	XP_025024282.1			TDPKRIKKCGCKRLEDEQLATLSPKKKQRNGGMR
Ovis Aries (sheep)	XP_027817916.1			TDPKRIKKCGCKRLKVGARSRYSKDPFEFKNTAHNSQLVTEPVEDEQPSTLSPKKKQRNGGMR
Protobothrops mucrosquamatus (pit viper)	XP_029141478.1			TDPKRIKKCGCKRLIYFEDEQLTTLSPKKKQRNGGMR
Orcinus orca (killer whale)	XP_004273093.1			TDPKRIKKCGCKRLIYFEDEQPSTLSPKKKQRNGGMR
Aptenodytes forsteri (emperor penguin)	KFM06389.1			TDPKRIKKCGCKRLEDEQPSTLSPKKKQRNGGMR
Vulpes vulpes (red fox)	XP_025860964.1			TDPKRIKKCGCKRPKMSIYKRMRRACCFDCGRSERDCSCMSGRVRANMDTLERTFPLSSVSVNDCSTSFRAFEDEQPSTLSPKKKQRNGGMR
Corvus cornix cornix (crow)	XP_010410978.1			TDPKRIKKCGCKRLIYFEDEQPSTLSPKKKQRNGGMR
Haliaeetus leucocephalus (bald eagle)	XP_010566115.1			TDPKRIKKCGCKRLIYFEDEQPSTLSPKKKQRNGGMR
Columba livia (pigeon)	XP_021140049.1			TDPKRIKKCGCKRLIYFEDEQPSTLSPKKKQRNGGMR
Oryctolagus cuniculus (rabbit)	BAA23747.1			TDPKRIKKCGCKRLEDEQPSTLSPKKKQRNGGMR
Bison bison bison (bison)	XP_010832490.1			TDPKRIKKCGCKRLEDEQPSTLSPKKKQRNGGMR
Sorex araneus (shrew)	XP_012789700.1			TDPKRIKKCGCKRLEDEQPSSLSPKKKQRNGGMR
Canis lupus dingo (dog)	XP_025291099.1			TDPKRIKKCGCKRLKVAARSRYPKDPFEFKDTTHNPRLVAEPVEDEQPSTLSPKKKQRNGGMR
Odocoileus virginianus texanus (deer)	XP_020761407.1			TDPKRIKKCGCKRLEDEQPSTLSPKKKQRNGGMR
Bos taurus (cow)	XP_024842337.1			TDPKRIKKCGCKRLIYFEDEQPSTLSPKKKQRNGGMR
Loxodonta africana (elephant)	XP_023402902.1			TDPKRIKKCGCKRLIYFEDEQPSTLSPKKKQRNGGMR
Macaca fascicularis (macaque)	XP_005565418.1			TDPKRIKKCGCKRLIYFEDEQPSTLSPKKKQRNGGMR
Phascolarctos cinereus (koala)	XP_020861684.1			TDPKRIKKCGCKRLKDETKSRYPKRAFELQNATSKSHLVAKPVEDEQPSTLSPKKKQRNGGMR
Anser cygnoides domesticus (goose)	XP_013031409.1			TDPKRIKKCGCKRLIYFEDEQPSTLSPKKKQRNGGMR
Aquila chrysaetos canadensis (golden eagle)	XP_011575484.1			TDPKRIKKCGCKRLIYFEDEQPSTLSPKKKQRNGGMR
Hippocampus comes (seahorse)	XP_019719633.1			TDPKRIKKCGCKRLIYFEDEQPSTLSPKKKQRNGGMR
Neolamprologus brichardi (fairy cichlid)	XP_006791184.1			TDPKRIKKCGCKKSKNSYNGYIKSIQEDQQSALSPKKKQRNGGMR
Haplochromis burtoni (Burton's mouthbrooder)	XP_005914124.1			TDPKRIKKCGCKRPADGATTPGNSGSHKEAGVRFKADCNIVEDEHPSTLSPKKKQRNGGMR
Gadus morhua (atlantic cod)	XP_030195421.1			TDPKRIKKCGCKKSKNSYNGYIKSIEEEQTLSPKKKQRNGGVR
Salmo salar (salmon)	XP_014067639.1			TDPKRIKKCGCKRSKNNYNGYIKSIEEEQHSTLSPKKKQRNGNTRNSPNGSPKMMR
Carassius auratus (goldfish)	XP_026080107.1			TDPKRIKKCGCKRTKYKFNGYVRSLEDEHPSTLSPKKKQRNGGMR
Fundulus heteroclitus (fundulus)	XP_021163255.1			TDPKRIKKCGCKRPADGATTPRNSGSQKEAGVRFKADCNLVEDEHPSTLSPKKKQRNGGMR
Ictalurus punctatus (channel catfish)	XP_017320321.1			TDPKRIKKCGCKRLEDEHPSTLSPKKKQRNGGMR
Mastacembelus armatus (tire track eel)	XP_026171734.1			TDPKRIKKCGCKKFEEDQQSALSPKKKQRNGGMR
Poecilla formosa, p mexicana, p retculata, p litipinna (guppy)	XP_014845469.1			TDPKRIKKCGCKKSKNSYNGYIKSIEEDQQTALSPKKKQRNGGMR
Xiphophorus maculatus (southern Platyfish)	XP_023196634.1			TDPKRIKKCGCKKSKNSYNGYIKSIEEDQQTALSPKKKQRNGGMR
Oreochromis niloticus (nile tilapea)	XP_025765765.1			TDPKRIKKCGCKKSKNSYNGYIKSIQEDQQSALSPKKKQRNGGMR
Poecilia latipinna (sailfin molly)	XP_014891313.1			TDPKRIKKCGCKKSKNSYNGYIKSIEEDQQTALSPKKKQRNGGMR
Astatotilapia calliptera (eastern happy fish)	XP_026045362.1			TDPKRIKKCGCKRPKYKYNGFVRSPDGATTPGNSGSHKEAGVRFKADCNIVEDEHPSTLSPKKKQRNGGMR
Cyprinodon variegatus (sheepshead minnow)	XP_015237845.1			TDPKRIKKCGCKKSKNSYNGYIKSIEEDQQTALSPKKKQRNGGMR
